# Supplementary material for: Proteins Involved in Synaptic Plasticity Are Downregulated in the Cerebrospinal Fluid of Infants With Clinical Sepsis Complicated by Neuroinflammation
Source: Front Cell Neurosci. 2022 May 11;16:887212. doi: 10.3389/fncel.2022.887212 (PMC9130476; doi:10.3389/fncel.2022.887212)
Supplement: Supplementary file 1 [file Table_1.XLSX]

## Sheet: ClinicalInfoR
ProSampleNo	Sex	GA	BirthWeight	CSFMONO	CSFCL	CSFWBC	CSFGLU	CSFPRO	InCranialInfex	Abtime	DaysCSFtoBirth	DaysBloodtoBirth	bloodWBC	bloodn	bloodL	bloodmono	bloodplatelet	bloodI/T	bloodCRP	bloodPCT	TimeMbloodtoBirth	MbloodWBC	M-blood-n	M-blood-L	M-blood-mono	M-blood-platelet	MbloodIT	MCRP	MPCT
1	1	25	730	4	112.6	5	2.69	1098	FALSE	3	31	31	9.8	54.6	23.6	15.9	194	0	0.5	0.3	22	18.6	75	7.4	13.9	122	11.8	19.1	1.15
2	1	28.2857	1100	3	108.1	3	2.4	1192	FALSE	3	30	28	8.9	58.1	15.7	15.7	110	26.5	80.1	6.03	28	5.5	74.8	12.4	11.9	186	46.2	128.1	16.28
3	1	27	840	6	114.5	6	2.59	1848	TRUE	2	17	17	9.1	35.2	39	19.2	351	3	4.3	0.79	18	9.1	35.2	39	19.2	351	3	4.3	2.52
4	2	39.7143	3040	2	123.2	2	1.37	97	TRUE	2	2	2	17.8	88.8	6.5	4.6	216	14	35.2	31.37	1	13.2	92.2	4.8	2.6	249	29.3	68.7	44.57
5	1	39.8571	3040	0	116.5	1	3.14	903	FALSE	1	1	1	13.4	74.8	19.4	2.7	250	11.3	34.3	24.69	1	13.4	74.8	19.4	2.7	250	11.3	34.3	24.69
6	2	41.1429	3550	4	116.7	5	2.99	954	FALSE	1	2	2	28.8	71.6	17.9	8.7	217	2.6	24.2	20.26	1	31.9	71.7	17.3	9.3	212		30.5	20.26
7	2	39	3300	5	115.3	5	2.89	654	FALSE	2	10	9	7.9	31	51	15.3	444	37	22.4	0.87	10	7.9	31	51	15.3	444	37	22.4	0.87
8	1	40.2857	3370	3	116.5	3	2.69	861	FALSE	1	1	1	20.9	72.7	19	5.2	218	15.4	22.3	18.57	1	20.9	72.7	19	5.2	218	15.4	22.3	18.57
9	1	27.2857	910	3	116.3	3	6.94	4487	TRUE	1	7	7	17.4	76.3	18.1	4	142	9.4	25.3	34.9	7	17.4	76.3	18.1	4	142	9.4	25.3	34.9
10	2	33	1560	2	127.5	2	3.16	2070	TRUE	3	4	3	9.4	71.7	12.5	12.8	132	7.7	3.9	0.6	1	7.2	91.4	4.9	3.3	50	1.1	13.1	15.74
11	1	29.4286	950	2	124.6	2	4.91	1982	TRUE	8	6	4	6.2	36.9	37.4	24	127	0	2.2	0.42	1	5.8	76.4	18.1	5.2	122	10.3	12.2	19.29
12	1	34.4286	1750	5	119.9	6	2.69	550	FALSE	1	43	43	11.5	41.2	49.7	8.7	515	20.4	181	49.16	43	11.5	41.2	49.7	8.7	515	20.4	181	49.16
13	2	39.4286	2350	5	119.9	6	2.69	550	FALSE	1	2	1	21.9	66.4	25.9	6.5	242	8.3	27.6	138.27	1	21.9	66.4	25.9	6.5	242	8.3	27.6	138.27
14	1	38.7143	2890	3	116.5	3	3.06	516	FALSE	0	16	15	6.6	72.2	18.4	8.6	370	15.6	5	0.51	15	6.6	72.2	18.4	8.6	370	15.6	5	1
15	2	35.2857	2460	1	110.9	2	2.79	698	FALSE	1	20	20	7.8	80.1	18.4	103	90	29.3	67.8	45.44	22	14.6	54.3	33.6	4.8	69	29.3	78.3	52.19
16	2	40.2	3000	2	114.4	2	3.38	796	FALSE	1.5	1	1	13.2	78.4	15.3	4.3	215	21.4	16.6	11.96	1	13.2	78.4	15.3	4.3	215	21.4	16.6	14.99
17	2	38.7143	3350	0	116.5	1	2.57	419	FALSE	1	12	11	11	67.2	16.6	15.2	201	4.5	63.1	0.59	15	11.8	65.8	16.6	12.4	161	7.8	83.9	0.71
18	1	39.86	3050	0	120	1	2.85	710	FALSE	1	1	1	11.41	59	29	5.2	306	17.86	40.6		1	11.41	59	29	5.2	306	17.86	40.6
19	1	40.28	3410	5	119	5	4.38	1005.1	FALSE	1	1	1	20	77.9	13.6	8.1	156		51.5		1	20	77.9	13.6	8.1	156		51.5
20	1	38	3500	3	114	3	2.77	529.8	FALSE	1	34	34	6.5	49.2	39.6	10.7	285		99.9	7.13	34	6.5	49.2	39.6	10.7	285		99.9	7.13
21	1	38.43	3400	21	116	21	2.14	1108.7	TRUE	8	8	8	17.5	70.4	12.5	14.7	262		13.2	6.15	6	12	71.5	19.9	6.3	93		58.2	10.32
22	1	39	3650	1	124	1	4.29	633.4	FALSE	1	24	24	9.6	33.9	37.1	27.8	639		140.3	0.54	24	9.6	33.9	37.1	27.8	639		140.3	0.54
23	1	39.14	3250	5	120	5	3.11	890.1	FALSE		8	7	4.8	61.1	24	5.9	127		33.5	28.77	7	8.3	21.8	54.4	16.6	95		41	28.77
24	1	38.14	3240	2	116	2	2.36	520.7	FALSE		27	26	9.1	31.3	49.9	15.2	298		23.8	0.18	30	13.7	30	45.4	16.3	311		25.1	0.18
25	2	38.41	2550	4	123	5	3.36	772.1	FALSE	1.5	1	1	22.6	73.9	18.3	5.9	219		15.9	0.05	1	22.6	73.9	18.3	5.9	219		15.9	0.05
26	2	38.14	3500	154	113	171	2.33	1889.6	TRUE	2	31	31	12.58	43.5	45.8	9.5	98	17.6	11.3		30	8.72	35	50.7	14	42		43.3	1.45
27	2	39.14	3630	13	111	13	4.96	2429.4	TRUE	3	29	29	62.6	33.8	50.2	15	406		146.9	5.9	29	62.6	33.8	50.2	15	406		146.9	5.9
28	1	40.28	3530	4	117	11	2.1	640.6	TRUE	1.5	2	2	11.9	65	28.8	4.2	259		40.3		2	11.9	65	28.8	4.2	259		40.3
29	1	39.2857	2800	7	120.6	7	2.64	1126	FALSE	2	2	1	19.2	68	25.4	4.6	268	11.1	11.3	20.73	1	19.2	68	25.4	4.6	268	11.1	11.3	20.73
